# Supplementary material for: Resting-State Functional Connectivity Predicts Attention Problems in Children: Evidence from the ABCD Study
Source: NeuroSci. 2024 Oct 12;5(4):445–61. doi: 10.3390/neurosci5040033 (PMC11503400; doi:10.3390/neurosci5040033)
Supplement: Supplementary file 1 [file neurosci-05-00033-s001.zip]

Archive with 1 entries (1 files):
- neurosci-3209950-supplementary.html
